# Supplementary material for: Laboratory Cultivation of Vairimorpha (Nosema) ceranae (Microsporidia: Nosematidae) in Artificially Infected Worker Bees
Source: Insects. 2022 Nov 28;13(12):1092. doi: 10.3390/insects13121092 (PMC9784591; doi:10.3390/insects13121092)
Supplement: Supplementary file 1 [file insects-13-01092-s001.zip]

Archive with 1 entries (1 files):
- Tables S1-S5.xlsx
