# Supplementary material for: Laboratory Cultivation of Vairimorpha (Nosema) ceranae (Microsporidia: Nosematidae) in Artificially Infected Worker Bees
Source: Insects. 2022 Nov 28;13(12):1092. doi: 10.3390/insects13121092 (PMC9784591; doi:10.3390/insects13121092)
Supplement: Supplementary file 1 [file insects-13-01092-s001.zip › Tables S1-S5.xlsx]

## Sheet: Table S1
	Infection dose: 300000 (Accumulative data)								Infection dose: 300000							Infection dose: 1000000 (Accumulative data)							Infection dose: 1000000							Control (Accumulative data)							Control
Days post infectiom		5	10	15	20	25	With Survived		0-5	6-10	11-15	16-20	21-25	Survived		5	10	15	20	25	With survived		0-5	6-10	11-15	16-20	21-25	Survived		5	10	15	20	25	With survived		0-5	6-10	11-15	16-20	21-25	Survived
Nubmber of bees died		19	52	96	105	115	115		19	33	44	9	10	0		36	88	135	150	154	154		36	52	47	15	4	0		0	16	28	28	28	28		0	16	12	0	0	0
Nubmber of bees analized		19	52	96	105	115			19	33	44	9	10			36	88	135	150	154			36	52	47	15	4			0	16	28	28	28			0	16	12	0	0
Nubmber infected bees		1	6	16	26	33			1	5	10	8	7			13	34	73	112	115			13	21	39	14	3			0	0	0	0	0			0	0	0	0	0
Percent of infected bees		0.0526316	0.115385	0.166667	0.247619	0.286957			0.0526316	0.151515	0.227273	0.888889	0.7			0.361111	0.386364	0.540741	0.746667	0.746753			0.361111	0.403846	0.829787	0.933333	0.75			0	0	0	0	0			0	0	0	0	0
Spores/bee mean		10526.3	24038.5	605729	1.46238e+06	2.29435e+06			10526.3	31818.2	1.29318e+06	10600000	11030000			77777.8	536932	1.87452e+06	3.16073e+06	3.74097e+06			77777.8	854808	4.37894e+06	1.47367e+07	25500000
Standart error of the mean		10526.3	9561.5	397724	499041	610100			10526.3	13730.7	861438	2.5138e+06	3.83624e+06			21862.2	264419	415695	617673	731955			21862.2	443591	880292	2.79548e+06	8.87412e+06
Numers of spores in every bee in sample		200000	200000	200000	9100000	7000000			200000	200000	200000	9100000	7000000			200000	500000	300000	300000	27000000			200000	500000	300000	300000	27000000
		0	150000	1000000	8600000	6250000			0	150000	1000000	8600000	6250000			100000	300000	300000	27000000	39000000			100000	300000	300000	27000000	39000000
		0	300000	500000	19800000	14750000			0	300000	500000	19800000	14750000			200000	200000	200000	17800000	36000000			200000	200000	200000	17800000	36000000
		0	200000	200000	22000000	9300000			0	200000	200000	22000000	9300000			200000	1600000	200000	24000000	0			200000	1600000	200000	24000000	0
		0	200000	300000	500000	40000000			0	200000	300000	500000	40000000			500000	1750000	200000	13000000	300000			500000	1750000	200000	13000000
		0	0	24000000	10400000	18000000			0	0	24000000	10400000	18000000			500000	200000	1000000	34000000	27000000			500000	200000	1000000	34000000
		0	0	30000000	15000000	15000000			0	0	30000000	15000000	15000000			200000	5000000	300000	7750000	17800000			200000	5000000	300000	7750000
		0	0	200000	10000000	0			0	0	200000	10000000	0			200000	1300000	1200000	16000000	24000000			200000	1300000	1200000	16000000
		0	0	200000	0	0			0	0	200000	0	0			200000	200000	8000000	21800000	13000000			200000	200000	8000000	21800000
		0	0	300000	200000	0			0	0	300000		0			200000	200000	5500000	300000	34000000			200000	200000	5500000	300000
		0	0	0	1000000	9100000			0	0	0					100000	100000	15750000	300000	7750000			100000	100000	15750000	300000
		0	0	0	500000	8600000			0	0	0					100000	100000	30500000	17800000	16000000			100000	100000	30500000	17800000
		0	0	0	200000	19800000			0	0	0					0	100000	17500000	21700000	21800000			0	100000	17500000	21700000
		0	0	0	300000	22000000			0	0	0					0	2000000	700000	19300000	300000			0	2000000	700000	19300000
		0	0	0	24000000	500000			0	0	0					0	21500000	2750000	0	300000			0	21500000	2750000	0
		0	0	0	30000000	10400000			0	0	0					0	650000	6500000	300000	17800000			0	650000	6500000
		0	0	0	200000	15000000			0	0	0					0	7750000	3910000	300000	21700000			0	7750000	3910000
		0	0	0	200000	10000000			0	0	0					0	200000	15000000	200000	19300000			0	200000	15000000
		0	0	0	300000	0			0	0	0					0	200000	10900000	200000	0			0	200000	10900000
			0	0	0	200000				0	0					0	300000	5500000	200000	300000			0	300000	5500000
			0	0	0	1000000				0	0					0	300000	3800000	1000000	300000			0	300000	3800000
			0	0	0	500000				0	0					0	0	9400000	300000	200000			0	0	9400000
			0	0	0	200000				0	0					0	0	7100000	1200000	200000			0	0	7100000
			0	0	0	300000				0	0					0	0	10100000	8000000	200000			0	0	10100000
			0	0	0	24000000				0	0					0	0	4900000	5500000	1000000			0	0	4900000
			0	0	0	30000000				0	0					0	0	5000000	15750000	300000			0	0	5000000
			0	0	0	200000				0	0					0	0	4900000	30500000	1200000			0	0	4900000
			0	0	0	200000				0	0					0	0	200000	17500000	8000000			0	0	200000
			0	0	0	300000				0	0					0	0	200000	700000	5500000			0	0	200000
			0	0	0	0				0	0					0	0	200000	2750000	15750000			0	0	200000
			0	0	0	0				0	0					100000	0	4900000	6500000	30500000			100000	0	4900000
			0	0	0	0				0	0					0	0	6500000	3910000	17500000			0	0	6500000
			0	0	0	0				0	0					0	0	200000	15000000	700000			0	0	200000
			200000	0	0	0					0					0	0	200000	10900000	2750000			0	0	200000
			0	0	0	0					0					0	0	1500000	5500000	6500000			0	0	1500000
			0	0	0	0					0					0	0	8100000	3800000	3910000			0	0	8100000
			0	0	0	0					0						0	700000	9400000	15000000				0	700000
			0	0	0	0					0						0	9300000	7100000	10900000				0	9300000
			0	0	0	0					0						0	2400000	10100000	5500000				0	2400000
			0	0	0	0					0						0	0	4900000	3800000				0	0
			0	0	0	0					0						0	0	5000000	9400000				0	0
			0	0	0	0					0						0	0	4900000	7100000				0	0
			0	0	0	0					0						0	0	200000	10100000				0	0
			0	0	0	0					0						0	0	200000	4900000				0	0
			0	0	0	0											0	0	200000	5000000				0	0
			0	200000	0	0											0	0	4900000	4900000				0	0
			0	150000	0	0											0	0	6500000	200000				0	0
			0	300000	0	0											0	0	200000	200000				0
			0	200000	0	0											0	500000	200000	200000				0
			0	200000	0	0											0	300000	1500000	4900000				0
			0	0	0	0											0	200000	8100000	6500000				0
			0	0	0	0											0	1600000	700000	200000				0
				0	0	0											0	1750000	9300000	200000
				0	0	0											0	200000	2400000	1500000
				0	200000	0											200000	5000000	0	8100000
				0	150000	0											100000	1300000	0	700000
				0	300000	0											200000	200000	0	9300000
				0	200000	0											200000	200000	0	2400000
				0	200000	0											500000	100000	0	0
				0	0	0											500000	100000	0	0
				0	0	0											200000	100000	0	0
				0	0	0											200000	2000000	0	0
				0	0	0											200000	21500000	0	0
				0	0	0											200000	650000	500000	0
				0	0	200000											100000	7750000	300000	0
				0	0	150000											100000	200000	200000	0
				0	0	300000											0	200000	1600000	0
				0	0	200000											0	300000	1750000	500000
				0	0	200000											0	300000	200000	300000
				0	0	0											0	0	5000000	200000
				0	0	0											0	0	1300000	1600000
				0	0	0											0	0	200000	1750000
				0	0	0											0	0	200000	200000
				0	0	0											0	0	100000	5000000
				0	0	0											0	0	100000	1300000
				0	0	0											0	0	100000	200000
				0	0	0											0	0	2000000	200000
				0	0	0											0	0	21500000	100000
				200000	0	0											0	0	650000	100000
				0	0	0											0	0	7750000	100000
				0	0	0											0	0	200000	2000000
				0	0	0											0	0	200000	21500000
				0	0	0											100000	0	300000	650000
				0	0	0											0	0	300000	7750000
				0	0	0											0	0	0	200000
				0	0	0											0	0	0	200000
				0	0	0											0	0	0	300000
				0	200000	0											0	0	0	300000
				0	0	0												0	0	0
				0	0	0												0	0	0
				0	0	0												0	0	0
				0	0	0												0	0	0
				0	0	0												0	0	0
				0	0	0												0	0	0
				0	0	0												0	0	0
				0	0	0												0	0	0
					0	0												0	0	0
					0	200000												0	0	0
					0	0												0	0	0
					0	0												0	0	0
					0	0												0	0	0
					0	0												200000	0	0
					0	0												100000	0	0
					0	0												200000	0	0
					0	0												200000	0	0
						0												500000	0	0
						0												500000	0	0
						0												200000	0	0
						0												200000	0	0
						0												200000	0	0
						0												200000	0	0
						0												100000	0	0
						0												100000	0	0
						0												0	0	0
						0												0	0	0
																		0	200000	0
																		0	100000	0
																		0	200000	0
																		0	200000	0
																		0	500000	200000
																		0	500000	100000
																		0	200000	200000
																		0	200000	200000
																		0	200000	500000
																		0	200000	500000
																		0	100000	200000
																		0	100000	200000
																		0	0	200000
																		0	0	200000
																		100000	0	100000
																		0	0	100000
																		0	0	0
																		0	0	0
																		0	0	0
																		0	0	0
																			0	0
																			0	0
																			0	0
																			0	0
																			0	0
																			0	0
																			0	0
																			0	0
																			0	0
																			100000	0
																			0	0
																			0	0
																			0	0
																			0	100000
																			0	0
																				0
																				0
																				0
																				0

## Sheet: Table S2
	Newly emerged workers infection (Accumulative data)							Newly emerged workers infection						Control (Accumulative data)						Control
Days post infectiom		5	10	15	20	With survived		0-5	6-10	11-15	16-20	Survived		5	10	15	20	With survived		0-5	6-10	11-15	16-20	Survived
Nubmber of bees died		174	266	289	296	296		174	92	23	7	0		54	83	88	88	88		54	29	5	0	0
Nubmber of bees analized		174	266	289	296			174	92	23	7			54	83	88	88	0		54	29	5	0	0
Nubmber infected bees		0	1	19	23			0	1	18	4			0	0	0	0	0		0	0	0	0	0
Percent of infected bees		0	0.0037594	0.0657439	0.0777027			0	0.0108696	0.782609	0.571429			0	0	0	0			0	0	0
Spores/bee mean		0	45112.8	70934.3	143074			0	130435	369565	3.12143e+06
Standart error of the mean		0	45112.8	43577.3	67640.8			0	130435	156346	2.05785e+06
Numers of spores in every bee in sample		0	0	0	0			0	12000000	100000	13900000
		0	0	0	0			0	0	2900000	7250000
		0	0	0	0			0	0	200000	200000
		0	0	0	0			0	0	2500000	500000
		0	0	0	0			0	0	500000	0
		0	0	0	0			0	0	100000	0
		0	0	0	0			0	0	200000	0
		0	0	0	0			0	0	100000
		0	0	0	0			0	0	100000
		0	0	0	0			0	0	100000
		0	0	0	0			0	0	200000
		0	0	0	0			0	0	200000
		0	0	0	0			0	0	100000
		0	0	0	0			0	0	100000
		0	0	0	0			0	0	200000
		0	0	0	0			0	0	200000
		0	0	0	0			0	0	200000
		0	0	0	0			0	0	500000
		0	0	0	0			0	0	0
		0	0	0	0			0	0	0
		0	0	0	0			0	0	0
		0	0	0	0			0	0	0
		0	0	0	0			0	0	0
		0	0	0	0			0	0
		0	0	0	0			0	0
		0	0	0	0			0	0
		0	0	0	0			0	0
		0	0	0	0			0	0
		0	0	0	0			0	0
		0	0	0	0			0	0
		0	0	0	0			0	0
		0	0	0	0			0	0
		0	0	0	0			0	0
		0	0	0	0			0	0
		0	0	0	0			0	0
		0	0	0	0			0	0
		0	0	0	0			0	0
		0	0	0	0			0	0
		0	0	0	0			0	0
		0	0	0	0			0	0
		0	0	0	0			0	0
		0	0	0	0			0	0
		0	0	0	0			0	0
		0	0	0	0			0	0
		0	0	0	0			0	0
		0	0	0	0			0	0
		0	0	0	0			0	0
		0	0	0	0			0	0
		0	0	0	0			0	0
		0	0	0	0			0	0
		0	0	0	0			0	0
		0	0	0	0			0	0
		0	0	0	0			0	0
		0	0	0	0			0	0
		0	0	0	0			0	0
		0	0	0	0			0	0
		0	0	0	0			0	0
		0	0	0	0			0	0
		0	0	0	0			0	0
		0	0	0	0			0	0
		0	0	0	0			0	0
		0	0	0	0			0	0
		0	0	0	0			0	0
		0	0	0	0			0	0
		0	0	0	0			0	0
		0	0	0	0			0	0
		0	0	0	0			0	0
		0	0	0	0			0	0
		0	0	0	0			0	0
		0	0	0	0			0	0
		0	0	0	0			0	0
		0	0	0	0			0	0
		0	0	0	0			0	0
		0	0	0	0			0	0
		0	0	0	0			0	0
		0	0	0	0			0	0
		0	0	0	0			0	0
		0	0	0	0			0	0
		0	0	0	0			0	0
		0	0	0	0			0	0
		0	0	0	0			0	0
		0	0	0	0			0	0
		0	0	0	0			0	0
		0	0	0	0			0	0
		0	0	0	0			0	0
		0	0	0	0			0	0
		0	0	0	0			0	0
		0	0	0	0			0	0
		0	0	0	0			0	0
		0	0	0	0			0	0
		0	0	0	0			0	0
		0	0	0	0			0	0
		0	0	0	0			0
		0	0	0	0			0
		0	0	0	0			0
		0	0	0	0			0
		0	0	0	0			0
		0	0	0	0			0
		0	0	0	0			0
		0	0	0	0			0
		0	0	0	0			0
		0	0	0	0			0
		0	0	0	0			0
		0	0	0	0			0
		0	0	0	0			0
		0	0	0	0			0
		0	0	0	0			0
		0	0	0	0			0
		0	0	0	0			0
		0	0	0	0			0
		0	0	0	0			0
		0	0	0	0			0
		0	0	0	0			0
		0	0	0	0			0
		0	0	0	0			0
		0	0	0	0			0
		0	0	0	0			0
		0	0	0	0			0
		0	0	0	0			0
		0	0	0	0			0
		0	0	0	0			0
		0	0	0	0			0
		0	0	0	0			0
		0	0	0	0			0
		0	0	0	0			0
		0	0	0	0			0
		0	0	0	0			0
		0	0	0	0			0
		0	0	0	0			0
		0	0	0	0			0
		0	0	0	0			0
		0	0	0	0			0
		0	0	0	0			0
		0	0	0	0			0
		0	0	0	0			0
		0	0	0	0			0
		0	0	0	0			0
		0	0	0	0			0
		0	0	0	0			0
		0	0	0	0			0
		0	0	0	0			0
		0	0	0	0			0
		0	0	0	0			0
		0	0	0	0			0
		0	0	0	0			0
		0	0	0	0			0
		0	0	0	0			0
		0	0	0	0			0
		0	0	0	0			0
		0	0	0	0			0
		0	0	0	0			0
		0	0	0	0			0
		0	0	0	0			0
		0	0	0	0			0
		0	0	0	0			0
		0	0	0	0			0
		0	0	0	0			0
		0	0	0	0			0
		0	0	0	0			0
		0	0	0	0			0
		0	0	0	0			0
		0	0	0	0			0
		0	0	0	0			0
		0	0	0	0			0
		0	0	0	0			0
		0	0	0	0			0
		0	0	0	0			0
		0	0	0	0			0
		0	0	0	0			0
		0	0	0	0			0
		0	0	0	0			0
		0	0	0	0			0
		0	0	0	0			0
		0	0	0	0			0
			12000000	12000000	12000000
			0	0	0
			0	0	0
			0	0	0
			0	0	0
			0	0	0
			0	0	0
			0	0	0
			0	0	0
			0	0	0
			0	0	0
			0	0	0
			0	0	0
			0	0	0
			0	0	0
			0	0	0
			0	0	0
			0	0	0
			0	0	0
			0	0	0
			0	0	0
			0	0	0
			0	0	0
			0	0	0
			0	0	0
			0	0	0
			0	0	0
			0	0	0
			0	0	0
			0	0	0
			0	0	0
			0	0	0
			0	0	0
			0	0	0
			0	0	0
			0	0	0
			0	0	0
			0	0	0
			0	0	0
			0	0	0
			0	0	0
			0	0	0
			0	0	0
			0	0	0
			0	0	0
			0	0	0
			0	0	0
			0	0	0
			0	0	0
			0	0	0
			0	0	0
			0	0	0
			0	0	0
			0	0	0
			0	0	0
			0	0	0
			0	0	0
			0	0	0
			0	0	0
			0	0	0
			0	0	0
			0	0	0
			0	0	0
			0	0	0
			0	0	0
			0	0	0
			0	0	0
			0	0	0
			0	0	0
			0	0	0
			0	0	0
			0	0	0
			0	0	0
			0	0	0
			0	0	0
			0	0	0
			0	0	0
			0	0	0
			0	0	0
			0	0	0
			0	0	0
			0	0	0
			0	0	0
			0	0	0
			0	0	0
			0	0	0
			0	0	0
			0	0	0
			0	0	0
			0	0	0
			0	0	0
			0	0	0
				100000	100000
				2900000	2900000
				200000	200000
				2500000	2500000
				500000	500000
				100000	100000
				200000	200000
				100000	100000
				100000	100000
				100000	100000
				200000	200000
				200000	200000
				100000	100000
				100000	100000
				200000	200000
				200000	200000
				200000	200000
				500000	500000
				0	0
				0	0
				0	0
				0	0
				0	0
					13900000
					7250000
					200000
					500000
					0
					0
					0

## Sheet: Table S3
		Infection sorce: frozen spores kept at -80 (Accumulative data)							Infection sorce: frozen spores kept at -80							Infection sorce: spores from cadavers kept ar RT (Accumulative data)							Infection sorce: spores from cadavers kept ar RT							Control (Accumulative data)							Control
Days post infectiom		5	10	15	20	25	With survived		0-5	6-10	11-15	16-20	21-25	Survived		5	10	15	20	25	With survived		0-5	6-10	11-15	16-20	21-25	Survived		5	10	15	20	25	With survived		0-5	6-10	11-15	16-20	21-25	Survived
Nubmber of bees died		10	22	38	68	76	76		10	12	16	30	8	0		25	43	60	71	78	78		25	18	17	11	7	0		6	38	81	90	95	95		6	32	43	9	5	0
Nubmber of bees analized		10	22	38	68	76			10	12	16	30	8			25	43	60	71	78			25	18	17	11	7			6	38	81	90	95			6	32	43	9	5
Nubmber infected bees		2	5	19	32	34			2	3	14	13	1			3	8	21	29	31			3	5	13	8	3			0	0	0	0	0			0	0	0	0	0
Percent of infected bees		0.2	0.227273	0.5	0.470588	0.447368			0.2	0.25	0.875	0.433333	0.125			0.12	0.186047	0.35	0.408451	0.397436			0.12	0.277778	0.764706	0.727273	0.428571			0	0	0	0	0			0	0	0	0	0
Spores/bee mean		30000	379545	967105	2.73721e+06	2.62013e+06			30000	670833	1775000	4.97933e+06	1625000			12000	1.35116e+06	1484500	2.36366e+06	2.68231e+06			12000	3.21111e+06	1.82176e+06	7.15909e+06	5.91429e+06
Standart error of the mean		21343.7	351229	417591	887617	810700			21343.7	643807	841997	1.87985e+06	1625000			6633.25	924572	709356	800761	792839			6633.25	2.16682e+06	929007	3.17124e+06	3.47833e+06
Numers of spores in every bee in sample		200000	200000	200000	200000	200000			200000	100000	100000	1030000	13000000			100000	100000	100000	100000	100000			100000	34000000	200000	700000	19000000
		100000	100000	100000	100000	100000			100000	200000	7100000	5100000	0			100000	100000	100000	100000	100000			100000	200000	200000	7500000	2800000
		0	0	0	0	0			0	7750000	10100000	2000000	0			100000	100000	100000	100000	100000			100000	100000	200000	7300000	19600000
		0	0	0	0	0			0	0	1500000	20800000	0			0	0	0	0	0			0	2000000	200000	200000	0
		0	0	0	0	0			0	0	8100000	10000000	0			0	0	0	0	0			0	21500000	700000	18300000	0
		0	0	0	0	0			0	0	200000	39000000	0			0	0	0	0	0			0	0	2750000	34000000	0
		0	0	0	0	0			0	0	200000	36000000	0			0	0	0	0	0			0	0	6500000	7750000	0
		0	0	0	0	0			0	0	200000	200000	0			0	0	0	0	0			0	0	3910000	3000000
		0	0	0	0	0			0	0	200000	200000				0	0	0	0	0			0	0	15000000	0
		0	0	0	0	0			0	0	200000	14300000				0	0	0	0	0			0	0	200000	0
			100000	100000	100000	100000				0	200000	3750000				0	0	0	0	0			0	0	200000	0
			200000	200000	200000	200000				0	100000	14600000				0	0	0	0	0			0	0	200000
			7750000	7750000	7750000	7750000					100000	2400000				0	0	0	0	0			0	0	200000
			0	0	0	0					100000	0				0	0	0	0	0			0	0	510000
			0	0	0	0					0	0				0	0	0	0	0			0	0	0
			0	0	0	0					0	0				0	0	0	0	0			0	0	0
			0	0	0	0						0				0	0	0	0	0			0	0	0
			0	0	0	0						0				0	0	0	0	0			0	0
			0	0	0	0						0				0	0	0	0	0			0
			0	0	0	0						0				0	0	0	0	0			0
			0	0	0	0						0				0	0	0	0	0			0
			0	0	0	0						0				0	0	0	0	0			0
				100000	100000	100000						0				0	0	0	0	0			0
				7100000	7100000	7100000						0				0	0	0	0	0			0
				10100000	10100000	10100000						0				0	0	0	0	0			0
				1500000	1500000	1500000						0					34000000	34000000	34000000	34000000
				8100000	8100000	8100000						0					200000	200000	200000	200000
				200000	200000	200000						0					100000	100000	100000	100000
				200000	200000	200000						0					2000000	2000000	2000000	2000000
				200000	200000	200000						0					21500000	21500000	21500000	21500000
				200000	200000	200000											0	0	0	0
				200000	200000	200000											0	0	0	0
				200000	200000	200000											0	0	0	0
				100000	100000	100000											0	0	0	0
				100000	100000	100000											0	0	0	0
				100000	100000	100000											0	0	0	0
				0	0	0											0	0	0	0
				0	0	0											0	0	0	0
					1030000	1030000											0	0	0	0
					5100000	5100000											0	0	0	0
					2000000	2000000											0	0	0	0
					20800000	20800000											0	0	0	0
					10000000	10000000											0	0	0	0
					39000000	39000000												200000	200000	200000
					36000000	36000000												200000	200000	200000
					200000	200000												200000	200000	200000
					200000	200000												200000	200000	200000
					14300000	14300000												700000	700000	700000
					3750000	3750000												2750000	2750000	2750000
					14600000	14600000												6500000	6500000	6500000
					2400000	2400000												3910000	3910000	3910000
					0	0												15000000	15000000	15000000
					0	0												200000	200000	200000
					0	0												200000	200000	200000
					0	0												200000	200000	200000
					0	0												200000	200000	200000
					0	0												510000	510000	510000
					0	0												0	0	0
					0	0												0	0	0
					0	0												0	0	0
					0	0													700000	700000
					0	0													7500000	7500000
					0	0													7300000	7300000
					0	0													200000	200000
					0	0													18300000	18300000
					0	0													34000000	34000000
					0	0													7750000	7750000
					0	0													3000000	3000000
						13000000													0	0
						0													0	0
						0													0	0
						0														19000000
						0														2800000
						0														19600000
						0														0
						0														0
																				0
																				0

## Sheet: Tables S4
		Temperature of incubation: RT (Accumulative data)							Temperature of incubation: RT							Temperature of incubation: +33℃							Temperature of incubation: +33℃ (Accumulative data)							Control (RT) (Accumulative data)							Control (RT)							Control (+33℃) (Accumulative data)
Days post infectiom		5	10	15	20	25	With survived		0-5	6-10	11-15	16-20	21-25	Survived		5	10	15	20	25	With survived		0-5	6-10	11-15	16-20	21-25	Survived		5	10	15	20	25	With survived		0-5	6-10	11-15	16-20	21-25	Survived		5	10	15	20	25	With survived
Nubmber of bees died		107	173	371	483	553	569		107	66	198	112	70	16		37	55	77	114	180	610		37	18	22	37	66	430		4	27	68	73	82	84		4	23	41	5	9	2		1	4	12	16	18	68
Nubmber of bees analized		23	37	77	100	115	118		23	14	40	23	15	16		17	25	35	37	42	56		17	10	11	12	14	39		4	27	68	73	82	84		4	23	41	5	9	2		1	4	12	16	18	68
Nubmber infected bees		0	2	14	27	36	39		0	2	12	13	9	12		7	11	19	27	30	49		7	4	10	9	10	39		0	0	0	0	0	0		0	0	0	0	0	0		0	0	0	0	0	0
Percent of infected bees		0	0.0540541	0.181818	0.27	0.313043	0.330508		0	0.142857	0.3	0.565217	0.6	0.75		0.411765	0.44	0.542857	0.72973	0.714286	0.875		0.411765	0.4	0.909091	0.75	0.714286	1		0	0	0	0	0	0		0	0	0	0	0	0		0	0	0	0	0	0
Spores/bee mean		0	10810.8	683117	1348000	1.87217e+06	2.35339e+06		0	28571.4	1305000	3.57391e+06	5.36667e+06	19818750		52941.2	52000	4.90429e+06	5.94459e+06	1.65869e+07	4.28205e+07		52941.2	40000	1.70409e+07	7.90833e+06	3.55071e+07	5.71103e+07
Standart error of the mean		0	7537.48	298609	445415	467942	571159		0	19410.5	560185	1.59935e+06	1.82043e+06	6.7339e+06		17400.2	13063.9	2.61209e+06	2.53739e+06	4.34022e+06	6.03675e+06		17400.2	16329.9	7.41969e+06	3.08197e+06	9.60733e+06	7.30474e+06
Numers of spores in every bee in sample		0	0	0	0	0	0		0	200000	200000	300000	200000	13000000		100000	100000	250000	28000000	64000000	80000000		100000	100000	250000	28000000	64000000	80000000
		0	0	0	0	0	0		0	200000	1200000	500000	9000000	200000		200000	100000	1900000	12000000	50000000	137000000		200000	100000	1900000	12000000	50000000	137000000
		0	0	0	0	0	0		0	0	9000000	3900000	2500000	1000000		100000	100000	500000	16000000	81000000	2000000		100000	100000	500000	16000000	81000000	2000000
		0	0	0	0	0	0		0	0	4000000	4100000	4400000	35000000		100000	100000	19000000	100000	2000000	90000000		100000	100000	19000000	100000	2000000	90000000
		0	0	0	0	0	0		0	0	1200000	19600000	9500000	84000000		200000	0	85000000	100000	23800000	68000000		200000	0	85000000	100000	23800000	68000000
		0	0	0	0	0	0		0	0	300000	200000	5800000	18600000		100000	0	100000	200000	33300000	63000000		100000	0	17000000	200000	33300000	63000000
		0	0	0	0	0	0		0	0	1300000	200000	8500000	1800000		100000	0	20000000	26000000	9700000	49000000		100000	0	100000	26000000	72000000	49000000
		0	0	0	0	0	0		0	0	1100000	32000000	19600000	25600000		0	0	24700000	500000	72000000	31700000		0	0	20000000	500000	38000000	31700000
		0	0	0	0	0	0		0	0	5300000	1200000	21000000	48000000		0	0	19000000	12000000	38000000	43300000		0	0	24700000	12000000	112000000	43300000
		0	0	0	0	0	0		0	0	3500000	9000000	0	72500000		0	0	0	0	112000000	6200000		0	0	19000000	0	21000000	6200000
		0	0	0	0	0	0		0	0	5500000	4000000	0	8400000		0	100000	100000	0	21000000	17500000		0		0	0	0	17500000
		0	0	0	0	0	0		0	0	19600000	7000000	0	9000000		0	200000	100000	0	0	22300000		0			0	0	22300000
		0	0	0	0	0	0		0	0	0	200000	0	0		0	100000	100000	250000	0	67000000		0				0	67000000
		0	0	0	0	0	0		0	0	0	0	0	0		0	100000	0	1900000	0	16500000		0				0	16500000
		0	0	0	0	0	0		0		0	0	0	0		0	200000	0	500000	0	113000000		0					113000000
		0	0	0	0	0	0		0		0	0		0		0	100000	0	19000000	28000000	84000000		0					84000000
		0	0	0	0	0	0		0		0	0				0	100000	0	85000000	12000000	92000000		0					92000000
		0	0	0	0	0	0		0		0	0					0	0	17000000	16000000	147000000							147000000
		0	0	0	0	0	0		0		0	0					0	100000	100000	100000	64000000							64000000
		0	0	0	0	0	0		0		0	0					0	200000	100000	100000	98000000							98000000
		0	0	0	0	0	0		0		0	0					0	100000	100000	200000	110000000							110000000
		0	0	0	0	0	0		0		0	0					0	100000	100000	26000000	132000000							132000000
		0	0	0	0	0	0		0		0	0					0	200000	100000	0	111000000							111000000
			200000	200000	200000	200000	200000				0						0	100000	0	0	154000000							154000000
			200000	200000	200000	200000	200000				0						0	100000	0	250000	6800000							6800000
			0	0	0	0	0				0							0	100000	1900000	3200000							3200000
			0	0	0	0	0				0							0	200000	500000	54300000							54300000
			0	0	0	0	0				0							0	100000	19000000	2000000							2000000
			0	0	0	0	0				0							0	100000	85000000	100300000							100300000
			0	0	0	0	0				0							0	200000	100000	68000000							68000000
			0	0	0	0	0				0							0	100000	100000	32000000							32000000
			0	0	0	0	0				0							0	100000	0	54300000							54300000
			0	0	0	0	0				0							0	0	0	2000000							2000000
			0	0	0	0	0				0							0	0	100000	4500000							4500000
			0	0	0	0	0				0							0	0	100000	4000000							4000000
			0	0	0	0	0				0								0	200000	10000000							10000000
			0	0	0	0	0				0								0	100000	32400000							32400000
				200000	200000	200000	200000				0									100000	28700000							28700000
				1200000	1200000	1200000	1200000				0									0	26300000							26300000
				9000000	9000000	9000000	9000000				0									0	81000000
				4000000	4000000	4000000	4000000													0	2000000
				1200000	1200000	1200000	1200000													0	23800000
				300000	300000	300000	300000														33300000
				1300000	1300000	1300000	1300000														0
				1100000	1100000	1100000	1100000														0
				5300000	5300000	5300000	5300000														12000000
				3500000	3500000	3500000	3500000														16000000
				5500000	5500000	5500000	5500000														100000
				19600000	19600000	19600000	19600000														250000
				0	0	0	0														1900000
				0	0	0	0														100000
				0	0	0	0														0
				0	0	0	0														100000
				0	0	0	0														100000
				0	0	0	0														0
				0	0	0	0														0
				0	0	0	0
				0	0	0	0
				0	0	0	0
				0	0	0	0
				0	0	0	0
				0	0	0	0
				0	0	0	0
				0	0	0	0
				0	0	0	0
				0	0	0	0
				0	0	0	0
				0	0	0	0
				0	0	0	0
				0	0	0	0
				0	0	0	0
				0	0	0	0
				0	0	0	0
				0	0	0	0
				0	0	0	0
				0	0	0	0
				0	0	0	0
					300000	300000	300000
					500000	500000	500000
					3900000	3900000	3900000
					4100000	4100000	4100000
					19600000	19600000	19600000
					200000	200000	200000
					200000	200000	200000
					32000000	32000000	32000000
					1200000	1200000	1200000
					9000000	9000000	9000000
					4000000	4000000	4000000
					7000000	7000000	7000000
					200000	200000	200000
					0	0	0
					0	0	0
					0	0	0
					0	0	0
					0	0	0
					0	0	0
					0	0	0
					0	0	0
					0	0	0
					0	0	0
						200000	200000
						9000000	9000000
						2500000	2500000
						4400000	4400000
						9500000	9500000
						5800000	5800000
						8500000	8500000
						19600000	19600000
						21000000	21000000
						0	0
						0	0
						0	0
						0	0
						0	0
						0	0
							35000000
							1800000
							25600000

## Sheet: Tables S5
		Summary statistics of 5 independet infections (Accumulative data)								Summary statistics of 5 independet infections								Control (Accumulative data)								Control
Days post infectiom		5	10	15	20	25	30	With survived		0-5	6-10	11-15	16-20	21-25	26-30	Survived		5	10	15	20	25	30	With survived		0-5	6-10	11-15	16-20	21-25	26-30	Survived
Nubmber of bees died		140	263	370	506	747	1165	2251		140	123	107	136	241	418	1086		28	46	64	82	98	119	279		28	18	18	18	16	21	160
Nubmber of bees analized		60	104	145	195	166	181	234		60	54	63	64	54	65	119		28	46	64	82	98	119	279		28	18	18	18	16	21	160
Nubmber infected bees		11	29	65	114	114	138	205		11	22	48	46	48	60	114		0	0	0	0	0	0	0		0	0	0	0	0	0	0
Percent of infected bees		0.183333	0.278846	0.448276	0.584615	0.686747	0.762431	0.876068		0.183333	0.407407	0.761905	0.71875	0.888889	0.923077	0.957983		0	0	0	0	0	0	0		0	0	0	0	0	0	0
Spores/bee mean		838333	3.33462e+06	5.5169e+06	1.14624e+07	2.00551e+07	3.69494e+07	6.42288e+07		838333	5.84815e+06	9.29444e+06	23745625	4.60074e+07	68660000	8.59109e+07
Standart error of the mean		526963	973976	1.24795e+06	2.6075e+06	3.19368e+06	4.06732e+06	6.96111e+06		526963	1.7352e+06	2.09569e+06	4.65615e+06	6.06804e+06	7.80681e+06	1.24832e+07
Numers of spores in every bee in sample		100000	0	250000	28000000	64000000	84000000	80000000		100000	0	250000	28000000	64000000	84000000	80000000
		200000	0	1900000	0	50000000	92000000	137000000		200000	0	1900000	0	50000000	92000000	137000000
		0	0	500000	12000000	81000000	147000000	2000000		0	0	500000	12000000	81000000	147000000	2000000
		0	0	19000000	0	2000000	64000000	90000000		0	0	19000000	0	2000000	64000000	90000000
		0	100000	85000000	16000000	23800000	98000000	68000000		0	100000	85000000	16000000	23800000	98000000	68000000
		100000	0	17000000	0	0	110000000	63000000		100000	0	17000000	0	0	110000000	63000000
		100000	100000	100000	100000	0	132000000	49000000		100000	100000	100000	100000	0	132000000	49000000
		0	0	0	100000	0	111000000	31700000		0	0	0	100000	0	111000000	31700000
		0	100000	20000000	200000	0	154000000	43300000		0	100000	20000000	200000	0	154000000	43300000
		200000	100000	24700000	26000000	0	6800000	6200000		200000	100000	24700000	26000000	0	6800000	6200000
		0	100000	19000000	500000	9700000	3200000	17500000		0	100000	19000000	500000	9700000	3200000	17500000
		0	100000	0	12000000	72000000	54300000	22300000		0	100000	0	12000000	72000000	54300000	22300000
		100000	200000	0	100000	38000000	2000000	67000000		100000	200000	0	100000	38000000	2000000	67000000
		0	1600000	0	27000000	112000000	100300000	16500000		0	1600000	0	27000000	112000000	100300000	16500000
		100000	24000000	100000	10000000	21000000	24500000	113000000		100000	24000000	100000	10000000	21000000	24500000	113000000
		2700000	0	100000	12400000	37000000	29300000	4300000		2700000	0	100000	12400000	37000000	29300000	4300000
		0	0	100000	18300000	32500000	23700000	52400000		0	0	100000	18300000	32500000	23700000	52400000
		28800000	0	100000	30000000	8700000	0	78400000		28800000	0	100000	30000000	8700000	0	78400000
		0	0	100000	47000000	4000000	28400000	7000000		0	0	100000	47000000	4000000	28400000	7000000
		0	0	200000	15000000	52000000	33300000	113700000		0	0	200000	15000000	52000000	33300000	113700000
		0	0	300000	17400000	125600000	68000000	5000000		0	0	300000	17400000	125600000	68000000	5000000
		0	0	500000	18800000	32000000	124000000	60000000		0	0	500000	18800000	32000000	124000000	60000000
		0	0	7000000	64500000	99700000	62000000	219000000		0	0	7000000	64500000	99700000	62000000	219000000
		12700000	0	20000000	7000000	28500000	1200000	18000000		12700000		20000000	7000000	28500000	1200000	18000000
		0	49600000	48000000	27600000	38700000	131700000	46400000		0		48000000	27600000	38700000	131700000	46400000
		0	0	17000000	62000000	34700000	67600000	38200000		0	0	17000000	62000000	34700000	67600000	38200000
		0	35200000	1200000	28000000	15400000		201700000		0	49600000	1200000	28000000	15400000		201700000
		0	29700000	2200000	500000	123700000	118000000	57300000		0	0	2200000	500000	123700000	118000000	57300000
		0	21000000	5700000	0	42000000	94000000	21400000		0	35200000	5700000	0	42000000	94000000	21400000
		0	0	3200000	4700000	53700000	198000000	124000000		0	29700000	3200000	4700000	53700000	198000000	124000000
		0	29600000	1600000	130000000	186000000	73000000	103000000		0	21000000	1600000	130000000	186000000	73000000	103000000
		0	32400000	29700000	115000000	210000000	174000000	80000000		0	0	29700000	115000000	210000000	174000000	80000000
		0	35700000	24600000	0	39700000	0	90000000		0	29600000	24600000	0	39700000	0	90000000
		0	1200000	18200000	4820000	37700000	179500000	61000000		0	32400000	18200000	4820000	37700000	179500000	61000000
		0	38900000	9800000	0	0	124000000	940000000		0	35700000	9800000	0	0	124000000	940000000
		0	0	0	2000000	25000000	0	210000000		0	1200000	0	2000000	25000000	0	210000000
		0	0	200000	112000000	37700000	40000000	94000000		0	38900000	200000	112000000	37700000	40000000	94000000
		0	2000000	67800000	124000000	18000000	32000000	70000000		0	0	67800000	124000000	18000000	32000000	70000000
		0	0	2000000	178000000	26400000	41500000	70600000		0	0		178000000	26400000	41500000	70600000
		0	0	5000000	0	39000000	112000000	2000000		0	2000000		0	39000000	112000000	2000000
		0	0	1000000	0	67000000	220000000	214000000		0	0		0	67000000	220000000	214000000
		0	0	0	0	27900000	250000000	163800000		0	0	2000000	0	27900000	250000000	163800000
		5200000	0	0	12400000	87500000	84000000	17000000		5200000	0	5000000	12400000	87500000	84000000	17000000
		0	0	0	98700000	132000000	25700000	14500000		0	0	1000000	98700000	132000000	25700000	14500000
		0	0	0	35400000	57400000	0	30800000		0	0	0	35400000	57400000	0	30800000
		0	0	0	0	26500000	1000000	52000000		0	0	0	0	26500000	1000000	52000000
		0	0	100000	0	28000000	72400000	29400000		0	0	0	0	28000000	72400000	29400000
		0	0	0	0	18000000	2000000	21300000		0	0	0	0	18000000	2000000	21300000
		0	0	100000	0	37000000	5200000	500000		0	0	50000000	0	37000000	5200000	500000
		0	100000	0	0	39000000	182000000	200000		0	0	10700000	0	39000000	182000000	200000
		0	200000	100000	5300000	57200000	11000000	25800000		0	0	2800000	5300000	57200000	11000000	25800000
		0	0	100000	250000	20000000	0	3200000		0	2200000	18500000	14200000	20000000	0	3200000
		0	0	100000	1900000	24700000	38500000	0		0	0	8000000	16400000	24700000	38500000	0
		0	0	100000	500000	41000000	31000000	72400000		0	100000	0	0	41000000	31000000	72400000
		0	100000	200000	19000000	28000000	41000000	51800000		0	11800000	2000000	22600000		41000000	51800000
		0	100000	1600000	85000000	0	82000000	97400000		0	0	1000000	20800000		82000000	97400000
		0	0	24000000	17000000	12000000	198000000	0		0		0	0		198000000	0
		0	0	0	100000	0	28800000	217600000		0		0	0		28800000	217600000
		0	200000	0	0	16000000	32000000	224300000		0		16700000	38000000		32000000	224300000
		0	0	0	20000000	0	16400000	68700000		0		2700000	0		16400000	68700000
			0	0	24700000	100000	27000000	67400000				19800000	30000000		27000000	67400000
			100000	0	19000000	100000	62300000	2400000				0	26500000		62300000	2400000
			0	0	0	200000	57000000	38700000				0	23400000		57000000	38700000
			100000	0	0	26000000	1800000	174300000				100000	25000000		1800000	174300000
			2700000	0	0	500000	23500000	4200000				100000			23500000	4200000
			0	0	100000	12000000	32000000	37700000				0			32000000	37700000
			28800000	49600000	100000	100000	64000000	29700000								29700000
			0	0	100000	27000000	50000000	1700000								1700000
			0	35200000	100000	10000000	81000000	68000000								68000000
			0	29700000	100000	12400000	2000000	32000000								32000000
			0	21000000	200000	18300000	23800000	54300000								54300000
			0	0	300000	30000000	0	2000000								2000000
			12700000	29600000	500000	47000000	0	4500000								4500000
			0	32400000	7000000	15000000	0	4000000								4000000
			0	35700000	20000000	17400000	0	10000000								10000000
			0	1200000	48000000	18800000	0	32400000								32400000
			0	38900000	17000000	64500000	9700000	28700000								28700000
			0	0	1200000	7000000	72000000	26300000								26300000
			0	0	2200000	27600000	38000000	147300000								147300000
			0	2000000	5700000	62000000	112000000	152700000								152700000
			0	0	3200000	28000000	21000000	176000000								176000000
			0	0	1600000	500000	37000000	500000								500000
			0	0	29700000	0	32500000	25700000								25700000
			0	0	24600000	4700000	8700000	118400000								118400000
			0	0	18200000	250000	4000000	24400000								24400000
			0	0	9800000	1900000	52000000	76600000								76600000
			0	0	0	500000	125600000	73000000								73000000
			0	0	200000	19000000	32000000	437000000								437000000
			0	0	67800000	85000000	99700000	542000000								542000000
			0	0	2000000	17000000	28500000	144500000								144500000
			0	100000	5000000	100000	38700000	0								0
			0	200000	1000000	0	34700000	99700000								99700000
			0	0	0	20000000	15400000	47000000								47000000
			0	0	0	24700000	123700000	271400000								271400000
			0	0	0	19000000	42000000	73000000								73000000
			0	100000	0	0	53700000	8200000								8200000
			0	100000	50000000	0	186000000	11300000								11300000
			0	0	10700000	0	210000000	119200000								119200000
			0	0	2800000	100000	39700000	177300000								177300000
			0	200000	18500000	100000	37700000	66700000								66700000
			0	0	8000000	100000	0	64200000								64200000
			0	0	0	100000	25000000	59700000								59700000
			0	100000	2000000	100000	37700000	0								0
			0	0	1000000	200000	28000000	18300000								18300000
				100000	0	300000	0	864000000								864000000
				2700000	0	500000	12000000	201200000								201200000
				0	16700000	7000000	0	37400000								37400000
				28800000	2700000	20000000	16000000	6200000								6200000
				0	19800000	0	0	2400000								2400000
				0	0	0	100000	199800000								199800000
				0	0	0	100000	172700000								172700000
				0	100000	100000	200000	0								0
				0	100000	0	26000000	74700000								74700000
				12700000	0	100000	500000	117600000								117600000
				0	0	0	12000000	31000000								31000000
				0	0	100000	100000	54200000								54200000
				0	0	100000	27000000	29800000								29800000
				0	0	100000	10000000	1200000								1200000
				0	100000	100000	12400000	200000								200000
				0	0	200000	18300000	84000000
				0	100000	1600000	30000000	92000000
				0	0	24000000	47000000	147000000
				0	100000	0	15000000	64000000
				0	100000	0	17400000	98000000
				0	100000	0	0	110000000
				0	100000	0	0	132000000
				0	200000	0	0	111000000
				0	1600000	0	0	154000000
				0	24000000	0	100000	6800000
				0	0	0	0	3200000
				0	0		100000	54300000
				0	0		0	2000000
				0	0	0	100000	100300000
				0	0	49600000	100000	24500000
				0	0	0	100000	29300000
				0	0	35200000	100000	23700000
				0	0	100000	200000	0
				0		200000	1600000	28400000
				0		0	24000000	33300000
				0	0	0	0	68000000
				0	49600000	0	0	124000000
				0	0	100000	0	62000000
				0	35200000	100000	0	1200000
				0	29700000	0	250000	131700000
				0	21000000	0	1900000	67600000
					0	200000	500000	118000000
					29600000	0	19000000	94000000
					32400000	0	85000000	198000000
					35700000	100000	17000000	73000000
					1200000	0	100000	174000000
					38900000	100000	0	0
					0	2700000	20000000	179500000
					0	0	24700000	124000000
					2000000	28800000	19000000	0
					100000	0	0	40000000
					200000	0	0	32000000
					0	0	0	41500000
					0	0	100000	112000000
					0	0	100000	220000000
					100000	0	100000	250000000
					100000	0	100000	84000000
					0	0	200000	25700000
					0	0	0	0
					200000	0	0	1000000
					0	0	0	64000000
					0	0	100000	50000000
					100000	0	100000	81000000
					0	0	0	2000000
					100000		0	23800000
					2700000		200000	0
					0		0	0
					28800000		0	0
					0		100000	0
					0		0	0
					0		100000	9700000
					0		0	72000000
					0		0	38000000
					12700000		0	112000000
					0		0	21000000
					0		0	37000000
					0		0	32500000
					0		0	8700000
					0			4000000
					0			52000000
					0			125600000
					0			32000000
					0			99700000
					0			28500000
					0			38700000
					0			34700000
					0			28000000
					0			0
					0			12000000
					0			0
					0			16000000
					0			0
					0			100000
								100000
								200000
								26000000
								500000
								12000000
								100000
								27000000
								10000000
								250000
								1900000
								500000
								19000000
								85000000
								17000000
								100000
								0
								20000000
								24700000
								19000000
								0
								0
								0
								0
								0
								100000
								0
								100000
								0
								100000
								100000
								100000
								100000
								200000
								0
								0
								0
								0
